# Supplementary material for: A prospective hazard analysis of real‐time adaptive helical tomotherapy
Source: J Appl Clin Med Phys. 2026 Jan 30;27(2):e70478. doi: 10.1002/acm2.70478 (PMC12857238; doi:10.1002/acm2.70478)
Supplement: Supplementary file 1 — Supporting Information [file ACM2-27-e70478-s001.xlsx]

## Sheet: Summary
	This workbook summarises the STPA analysis of the Radixact Synchrony from losses through to mitigation strategies
Sheet	Description		Abbreviations	Definition
Losses	The losses the analysis is intended to prevent from occuring		STPA	system theoretic process analysis
Hazards	The hazards in the system that could lead to a loss		CA	control action
System Constraints	What the system must achieve in order to prevent the hazards		UCA	unsafe control actions
Control structure diagram	The model of the system		CS	causal scenarios
Controllers	More details regarding the hardware/software sub-systems
Decision Makers	More details regarding the human sub-systems
CA-01	(CA-01) Treatment Instructions, UCA and CS
CA-02	(CA-02) Patient Prescription, UCA and CS
CA-03	(CA-03) Contour volumes, UCA and CS
CA-04	(CA-04) Authorise plan, UCA and CS
CA-05	(CA-05) Create treatment plan/s, UCA and CS
CA-06	(CA-06) Schedule Patient, UCA and CS
CA-07	(CA-07) Setup and Treatment instructions, UCA and CS
CA-08	(CA-08) Plan approval, UCA and CS
CA-09	(CA-09) System maintenance, UCA and CS
CA-10	(CA-10) Treatment Simulation (fx 0), UCA and CS
CA-11	(CA-11) Match patient anatomy to plan, UCA and CS
CA-12	(CA-12) Synchrony settings, UCA and CS
CA-13	(CA-13) Start/restart treatment, UCA and CS
CA-14	(CA-14) Pause/Stop treatment, UCA and CS
CA-15	(CA-15) Setup (treatment), UCA and CS
CA-16	(CA-16) Setup (simulation), UCA and CS
CA-17	(CA-17) Treatment plan, UCA and CS
CA-18	(CA-18) kV irradiation, UCA and CS
CA-19	(CA-19) MV irradiation, UCA and CS
CA-20	(CA-20) Target position, UCA and CS
CA-21	(CA-21) Automatic Beam hold, UCA and CS
MS-1	Very interesting causal scenarios with potential impacts and proposed mitigation strategies
MS-2	Interesting causal scenarios with potential impacts and proposed mitigation strategies

## Sheet: Losses
Loss	Name	Related stakes	At risk hazards
(L-01)	Treatment associated harm to the patient	[ST-02, ST-01, ST-08]	[H-01, H-02, H-03, H-04, H-07]
(L-02)	Non-treatment associated harm to the staff, visitors or patients	[ST-03, ST-06, ST-09]	[H-08, H-09, H-10, H-06]
(L-03)	Damage to equipment	[ST-07, ST-08]	[H-11]
(L-04)	Reputational damage to the department	[ST-04, ST-05, ST-01, ST-08]	[H-01, H-02, H-03, H-08, H-09, H-11, H-05, H-04, H-10, H-06, H-07, H-12]
	Jump to ToC worksheet:	Summary

## Sheet: Hazards
Hazard	Name		Impacted Losses	Linked System-Level Constraints
(H-01)	Incorrect patient is treated		[L-01, L-04]	[SC-02, SC-13, SC-01, SC-08, SC-06]
(H-02)	Patient is exposed to the incorrect dose of radiation		[L-01, L-04]	[SC-02, SC-03, SC-10, SC-13, SC-01, SC-08, SC-12, SC-06, SC-11]
	(H-03)	Dose to target	[L-01, L-04]	[SC-02, SC-13, SC-01]
	(H-04)	Dose to designated organ at risk (OAR) or normal tissue	[L-01, L-04]	[SC-03, SC-13, SC-01]
(H-05)	Patient treatment is delayed		[L-04]	[SC-04, SC-05, SC-06, SC-11]
	(H-06)	Start date of treatment is delayed	[L-02, L-04]	[SC-04, SC-06]
	(H-07)	Delays during treatment	[L-01, L-04]	[SC-13, SC-01, SC-05, SC-09, SC-12, SC-06]
(H-08)	Mental distress		[L-02, L-04]	[SC-04, SC-02, SC-03, SC-13, SC-01, SC-05, SC-09, SC-12, SC-06, SC-11]
(H-09)	Physical Injury		[L-02, L-04]	[SC-07, SC-11]
(H-10)	Radiological injury to staff		[L-02, L-04]	[SC-02, SC-03, SC-13, SC-01, SC-08, SC-09, SC-12]
(H-11)	Unnecessary stress on equipment		[L-03, L-04]	[SC-10, SC-09, SC-11]
(H-12)	Adaption doesn't improve treatment outcomes or patient QoL		[L-04]	[SC-02, SC-03, SC-10, SC-13, SC-08, SC-05, SC-12, SC-06, SC-11]
	Jump to ToC worksheet:	Summary

## Sheet: System Constraints
System Constraints	Name	Related Hazards	Linked Responsibilities
(SC-01)	Correct patient must be treated	[H-02, H-08, H-03, H-04, H-01, H-07]	[R-28, R-27, R-22, R-26, R-29, R-31, R-44, R-02, R-19, R-20, R-08, R-12, R-13]
(SC-02)	The correct location in the patient must be treated	[H-02, H-08, H-03, H-04, H-01, H-12, H-07]	[R-03, R-04, R-06, R-10, R-18, R-22, R-23, R-24, R-27, R-33, R-34, R-37, R-38, R-41, R-42, R-43]
(SC-03)	Within accepted margins, target must receive either a tumoricidal dose of radiation or a maximum tolerable radiation dose	[H-02, H-08, H-03, H-01, H-12]	[R-28, R-27, R-22, R-24, R-23, R-25, R-32, R-33, R-34, R-37, R-38, R-39, R-42, R-02, R-03, R-04, R-19, R-06, R-10, R-14]
(SC-04)	OARs and normal tissue must receive a radiation dose below that which causes loss of quality of life (QoL)	[H-02, H-08, H-04, H-12]	[R-28, R-27, R-22, R-24, R-23, R-25, R-32, R-33, R-34, R-37, R-38, R-39, R-42, R-02, R-03, R-04, R-19, R-06, R-10, R-14]
(SC-05)	The patient must start treatment with in the recommended time for the cancer type	[H-05, H-06, H-08]	[R-28, R-27, R-22, R-24, R-23, R-26, R-29, R-30, R-41, R-02, R-03, R-04, R-21, R-07, R-11]
(SC-06)	Patient treatment must not be unnecessarily delayed during treatment	[H-05, H-08, H-07, H-12]	[R-29, R-30, R-31, R-32, R-38, R-39, R-42, R-43, R-05, R-18, R-20, R-07, R-11, R-12, R-17, R-13, R-15]
(SC-07)	Patients, staff and visitors must not be subject to unnecessary mental distress	[H-08, H-02, H-05, H-06, H-07, H-01, H-12]	[R-29, R-30, R-31, R-32, R-37, R-38, R-39, R-40, R-41, R-42, R-43, R-44, R-01, R-02, R-03, R-04, R-05, R-18, R-20, R-21, R-07, R-08, R-11, R-12, R-14]
(SC-08)	Patients, staff and visitors must not be subject to physical injury	[H-09]	[R-40, R-41, R-42, R-43, R-18, R-20, R-08, R-09, R-12]
(SC-09)	Patients must not be subject to non-treatment radiological injury	[H-02, H-01, H-12]	[R-27, R-32, R-33, R-41, R-42, R-43, R-44, R-18, R-09, R-13]
(SC-10)	Staff and visitors must not be subject to radiological injury	[H-10, H-07, H-08, H-11]	[R-32, R-33, R-09, R-13]
(SC-11)	Equipment must not be placed under unnecessary stress	[H-11, H-12, H-02]	[R-24, R-23, R-31, R-32, R-33, R-34, R-37, R-38, R-39, R-41, R-42, R-43, R-18, R-20, R-06, R-10, R-12, R-15]
(SC-12)	Equipment must be used in the way it was designed and intended	[H-11, H-02, H-05, H-12, H-08, H-09]	[R-27, R-24, R-23, R-31, R-32, R-33, R-34, R-37, R-38, R-39, R-42, R-43, R-18, R-20, R-08, R-09, R-10, R-11, R-12, R-17, R-15]
(SC-13)	The adaption program must improve treatment outcomes and reduce side effects for treated patients	[H-02, H-08, H-12, H-07]	[R-28, R-27, R-22, R-24, R-23, R-25, R-32, R-33, R-34, R-36, R-37, R-38, R-39, R-41, R-42, R-43, R-01, R-02, R-03, R-04, R-05, R-19, R-18, R-06, R-10, R-14, R-15, R-16]
	Jump to ToC worksheet:	Summary

## Sheet: Control structure diagram
	Jump to ToC worksheet:	Summary

## Sheet: Controllers
	Jump to ToC worksheet:	Summary
Definitions
Purpose:	What is the purpose of the control action and why?
Control algorithm:	Controller’s decision-making process, i.e. how it determines what control actions to provide.
Process model:	The controller’s internal beliefs used to make decisions. May include beliefs about the process being controlled or other relevant aspects of the system or the environment. In some situations, it may be in part or in whole updated by feedback from the controlled process.
Name	Role		Responsibilities
Treatment Planning System	This system facilitates the generation of treatment plans for the treatment system the patient will be treated on. This includes plan setup, dose calculation, approval and finalisation.		- Import simulation images
			- Generate deliverable treatment plan for the system in use
			- Calculate accurate dose to the patient
			- Facilitate assessment of plan and dose quality
			- Transmit plan to OIS and R&V systems
Controller	Control action	Applied to	Purpose	Control Algorithm	Process Model
Treatment Planning System	(CA-17) Treatment plan	To: R&V & Treatment delivery system	Accurately transmit the approved treatment plan	- Planning Radiation Therapist transmits plan to R&V & Treatment delivery system	- Plan can be transmitted across the network
					- Plan can be received by the R&V & Treatment delivery system
Name	Role		Responsibilities
R&V & Treatment delivery system	The Record & Verify (R&V) system pulls in the patient plan and loads it into the treatment system, the Treatment Delivery System (TDS) implements the plan as created. For the Radixact Synchrony, the R&V and the TDS are inseparable.		- Load approved treatment plan
			- Deliver approved treatment plan using MV beam
			- Deliver kV imaging to allow positioning and monitoring of the patient
			- Shift treatment aperture according to the target position identified by position monitoring system
			- Report the treatment as delivered
Controller	Control action	Applied to	Purpose	Control Algorithm	Process Model
R&V & Treatment delivery system	(CA-18) MV irradiation	To: Patient	Accurately provide MV x-rays to the target	- Treating RT starts treatment	- Patient is in position and ready for treatment
				- Beam hold status	- Position monitoring system is active and tracking target
				- Target position	- Treating Radiation Therapist is monitoring patient
					- Treating Radiation Therapist is monitoring position monitoring system
	(CA-19) kV irradiation	To: Patient	Acquire good quality images for patient monitoring	- Treating RT starts pre-treatment imaging	- Patient is in position and ready for positioning or treatment
				- Treating RT starts treatment	- Treating Radiation Therapist is monitoring images
				- Motion management instructions from plan	- Position monitoring system is receiving images
Name	Role		Responsibilities
Position monitoring system	The position monitoring system uses the kV images produced by the TDS and the optical monitoring system to track the target.		- Receive kV images from TDS
			- Monitor optical system (for respiratory motion)
			- For respiratory monitoring determine internal-external correlation
			- Determine target position
			- Communicate target position to TDS
			- Activate beam hold
Controller	Control action	Applied to	Purpose	Control Algorithm	Process Model
Position monitoring system	(CA-20) Target position	To: R&V & Treatment delivery system	Accurately report the location of the target	- Plan uses Synchrony real-time adaption	- Target can be identified by kV imaging
					- chest respiratory motion can be tracked using optical system
					- internal and external motion are correlated for respiratory motion
	(CA-21) Automatic Beam hold	To: R&V & Treatment delivery system	Apply beam hold when target location is uncertain or out of bounds	- Position of target	- Target motion is predictable and consistent
				- Target motion	- Target motion is detectable and trackable by the monitoring system
Name	Role		Responsibilities
Simulation/Imaging	This system captures imaging from the treatment simulation session that is used to create a treatment plan for the patient		- Accurately record internal patient anatomy in the setup position
			- Transmit acquired images to OIS/TPS
Name	Role		Responsibilities
OIS System	The Oncology Information System (OIS) holds the patient data for long term storage		- Receive, store and transmit patient data
			- Maintain and distribute Quality Checklists (QCL)
			o These track the patients progress though their treatment Journey

## Sheet: Decision Makers
	Jump to ToC worksheet:	Summary
Definitions
Purpose:	What is the purpose of the control action and why?
Control algorithm:	Controller’s decision-making process, i.e. how it determines what control actions to provide.
Process model:	The controller’s internal beliefs used to make decisions. May include beliefs about the process being controlled or other relevant aspects of the system or the environment. In some situations, it may be in part or in whole updated by feedback from the controlled process.
Name	Role		Responsibilities
Patient	The patient is undergoing the treatment, they have cancer, and it needs to be treated		- Remain still during simulation and treatment
Name	Role		Responsibilities
Radiation Oncologist	The radiation oncologist is the medical lead for the patient's treatment		- Assign treatment dose and fractionation
			- Identify the target
			- Identify organs at risk close to the target
			- Assess patient's response to treatment (good and bad)
			- Whether to use and keep using Synchrony adaption
Control Action	Applied to	Purpose	Control action selection	Decision type	Process state	Process Model	Environment	Mental Model Updates
(CA-01) Treatment Instructions	To: Treating Radiation Therapist	Given patient response to treatment, continue with the original Synchrony plan or switch to fallback plan	Goals:	Rule or Knowledge	- human to human interaction (intermediated through computer system)	- Set which plan to treat with	- Departmental time pressures,	- Experience, advice from treating Radiation Therapists,
			1) Maximise likelihood of treatment succeeding,
							- familiarity with patient, familiarity with treatment,	- advice from nurses,
			2) Minimise patient discomfort					- machine availability,
			3) Minimise chance of side effects				- Radiation Therapist comments,	- patient needs,
			Pressures:					- importance of motion management to treatment quality
			- Patient experience and expectations,				- patient expectations,
			- Radiation Therapist experience at treatment,				- departmental expectations
			- Patient anatomy/physiology
			Methodology:
			Based on Radiation Therapist comments and/or
			Patient consult and/or other feedback make the call to continue with the Synchrony plan or switch to a non-Synchrony plan
(CA-02) Patient Prescription	To: Planning System	Provide patient with prescription dose for the target and limiting dose for the OARs	Goals:	Rule	- Paper or Digital,	- set/modify target dose,	- Time pressures,	- Initial imaging,
			1) Prescribe tumoricidal dose to the target		- template based or free form,		- Number of patients seen that day,	- Biopsy results,
			2) Set OAR dose limit that will reduce likelihood of high-grade side effects		- draft or final prescription,	- set/modify OAR doses,	- delay following seeing patient,	- Tumour staging,
			Pressures:		- patient selection,	- set/modify treatment aims,	- Time of day,	- patient consult,
			- Time,		- main screen or pop-up,		- Patient's expectation	- MDT recommendation,
			- Patient expectations		- standard or non-standard	- set/modify treatment method,		- literature recommendation,
			Methodology:
			Either on paper or in the computer system indicate target and assign prescription dose and OAR limits			- set/modify motion management method and goals
(CA-03) Contour volumes	To: Planning System	Based on simulation and pre-consult imaging:	Goals:	Knowledge	- Loaded patient,	- Create/modify contours	- Initial vs editing, method of input (pen vs mouse),	- Initial imaging,
			1) Accurately draw the tumour volume		- own login or another's,			- Biopsy results,
		Identify and draw the patient target volume	2) Accurately Draw the OAR contours		- screen setup	- contour resolution, method of contouring,	- screen quality,	- Tumour staging,
			Pressures:				- ambient conditions,	- patient consult,
		Identify and draw the critical OAR	- Time,				- time of day,	- experience
			- Quality of imaging				- familiarity with patient,
			Methodology:				- urgency of task vs other tasks
			Using tool available in the contouring suite, outline the target volume and critical organs at risk
(CA-04) Authorise plan	To: Planning System	Assess the provided plan based on the initial prescription and authorise (or not) for treatment	Goals:	Rule	- Loaded patient,	- Navigate plan,	- Location (own office or planning room),	- Prior created plans,
			1) Maximise target dose		- own login or another's,	- modify plan,	- Collaboration (with Radiation Therapist or along),	- literature, other RO's,
			2) Minimise normal tissue dose		- screen setup	- save plan,		- initial prescription,
			Pressures:			- authorise plan	- time to patient start,	- treatment goals,
			- patient expectations				- time from initial consult,	- experience,
			- time				- familiarity with patient,	- system limitations
			Methodology:				- time to perform task,
			Use of the available tools in the TPS to assess whether plan meets expectations				- familiarity with Radiation Therapist
Name	Role		Responsibilities
Simulation Radiation Therapist	The simulation RTT runs the simulation session		- Setup patient on simulation couch using immobilisation equipment
			- Run simulator
			- Patient position is reproducible
			- Record patient setup and positioning information
Control Action	Applied to	Purpose	Control action selection	Decision type	Process state	Process Model	Environment	Mental Model Updates
(CA-16) Setup (simulation)	To: Patient	Positioning patient in the way they'll be treated and acquire a snapshot of their internal anatomy in that position	Goals:	Skill or Rule	- Imaging protocol (multiple options),	- set/modify imaging parameters,	- Departmental time pressures,	- Experience,
			1) Maximise comfort					- Prescription,
			2) Minimise motion		- Immobilisation equipment (multiple options and settings per device),	- set/modify naming,	- Time of day,	- Consult notes,
			3) Minimise pathlength to treatment site			- set/modify immobilisation equipment,	- Number of RTTs involved,	- Patient condition
			4) Maximise reproducibility		- Record of setup (paper or digital)	- record setup instructions.	- Patient condition,
			Pressures:				- Patient expectations,
			- Patient condition				- Time allocated to task,
			- treatment method				- Standard procedures
			- imaging method				- Treatment site,
			- time
			- treatment site
			Methodology:
			Set the patient up on the simulation couch as if they were undergoing treatment in a way suitable for their treatment site.
Name	Role		Responsibilities
Planning Radiation Therapist	The planning RTT creates the treatment plan in the Treatment Planning System according to the RO's prescription		- Create treatment plan that:
			- is deliverable
			- delivers tumorcidal dose to the target
			- minimises dose to the surrounding normal tissue
			- accounts for patient motion
Control Action	Applied to	Purpose	Control action selection	Decision type	Process state	Process Model	Environment	Mental Model Updates
(CA-05) Create treatment plan/s	To: Planning System	Create a treatment plan that meets the RO's prescription	Goals:	Skill, Rule and Knowledge based at different points of the process, will shift to more Skill and Rule with time	- Registration,	- set/modify beam parameters,	- Departmental time pressures,	- Experience,
			1) Maximise target dose		- Contouring,			- Prescription,
			2) Minimise normal tissue dose		- Treatment planning,	- set/modify imaging parameters,	- Time of day,	- Consult notes,
			Pressures:		- Optimisation		- Treatment site,	- available imaging,
			- use of Synchrony			- set/modify contours,	- Time allocated to task,	- simulation notes
			- time available for planning			- set/modify optimisation constraints/parameters	- standard procedures
			- experience
			- understanding of system limitations
			Methodology:
			Use the tools available in the TPS to create and modify the treatment plan
(CA-06) Schedule Patient	To: OIS System	Formalise patient treatment schedule	Goals:	Skill	- Scheduling	- set/modify scheduled treatment time,	- Number of machines available to be treated on,	- Patient flexibility,
			1) Minimise time to start					- Consult notes,
			2) Same time of day for each fraction			- set/modify scheduled treatment machine,	- Departmental procedures	- Departmental procedures,
			3) Satisfy patient expectations					- Treatment method
			Pressures:			- set/modify scheduled length of treatment
			- departmental expectations
			- capacity of machines
			- required treatment time slot
			- patient expectations
			Methodology:
			review calendar and patient's request and optimise to find the best time
(CA-07) Setup and Treatment instructions	To: Treating Radiation Therapist	Provide instructions to treatment staff on how to set the patient up for treatment	Goals:	Skill and Rule	- Treatment planning,	- set/modify notes,	- Departmental procedures	- Notes from simulation,
			1) Maximise reproducibility of setup at simulation (and thus in plan)		- Patient preparation,	- set/modify images	- Notes from time of simulation,	- Experience,
			Pressures:		- OIS patient notes		- Treatment site,	- Treatment plan
			- patient compliance with instructions				- Time of day,
			- patient condition				- Time pressure,
			- setup and simulation				- Urgency of task
			- treatment time of day and time slot
			Methodology:
			In the OIS or planning system, add a note to describe simulation setup as well as instructions for prior to treatment (bowel/bladder prep) and any other lifestyle instructions for the patient
Name	Role		Responsibilities
Medical Physicist	The medical physicist sets up the systems used to plan and treat the patient, assess the appropriateness of the plan from a technical perspective, and ensure systems are performing as required		- Assess technical deliverability of the treatment plan
			- Commission and upgrade simulation, computer and treatment systems
			- Assess performance of simulation, computer and treatment systems
			- When required, take systems offline until repairs have been completed
Control Action	Applied to	Purpose	Control action selection	Decision type	Process state	Process Model	Environment	Mental Model Updates
(CA-08) Plan approval	To: Planning System	Assess the technical fundamentals of the provided plan and authorise (or not) for treatment	Goals:	Skill, Rule and Knowledge based	- Treatment planning,	- Navigate plan,	- Patient load in planning,	- Experience,
			1) Maximise deliverability of the plan		- Patient preparation,	- modify plan,	- Patient load on treatment	- QA results,
			2) Minimise likelihood of delivery errors		- OIS patient notes	- save plan,	- Available testing equipment,	- understanding of system limitations,
			Pressures:			- authorise plan
			- relationship with planning RTT				- Expectations of the planner	- patient prescription,
			- departmental load					- patient notes
			Methodology:
			Use TPS tools and patient specific QA to assess and approve (if appropriate), the treatment plan from a technical perspective
(CA-09) System maintenance	To: R&V & Treatment delivery system	Take system offline for testing and/or maintenance when QA results or system errors indicate it is required	Goals:	Rule and Knowledge			- Departmental load,	- Experience,
			1) Maximise equipment uptime				- Machine load,	- QA results,
			2) Minimise unexpected machine failure				- Time of day,	- system faults,
							- Impact on daily schedule,	- discussions with treatment RTTs,
			Pressures:
			- current patient load within department				- Available testing equipment	- further testing
			- necessity of maintenance
			Methodology:
			review QA results and System faults to determine the need for system maintenance
Name	Role		Responsibilities
Treating Radiation Therapist	The treating RTT runs the patient treatment sessions including patient setup, running the treatment system and monitoring the patient		- Setup patient on treatment couch as per simulation instructions
			- Image patient to ensure target is in the correct position
			- Start treatment system
			- Monitor patient during treatment
			- Pause treatment if patient moves or system is not behaving as expected
Control Action	Applied to	Purpose	Control action selection	Decision type	Process state	Process Model	Environment	Mental Model Updates
(CA-10) Treatment Simulation (fx 0)	To: R&V & Treatment delivery system	Simulate patient treatment to test treatment plan	Goals:	Skill	- R&V load patient,	- load patient,	- Patient load on treatment	- Experience,
			1) Successfully deliver preliminary treatment plan		- Treatment simulation	- deliver treatment/simulation	- Planner RTT expectations,	- patient notes,
			Pressures:				- RTT relationships (treatment/planning)	- departmental procedures
			- machine schedule
			Methodology:
			Using the R&V, load patient into the treatment delivery system and perform a simulated treatment
(CA-11) Match patient anatomy to plan	To: R&V & Treatment delivery system	Use imaging to align current patient anatomy with anatomy at simulation	Goals:	Skill	- Patient alignment	- shift images,	- Patient load,	- Experience,
			1) Maximise alignment of internal anatomy			- imaging parameters,	- Running early or late,	- support from other treating RTTs,
			2) Minimise delivered dose			- complete match	- Staffing levels,	- Training,
			Pressures:				- control area distractions	- departmental procedures,
			- scheduled treatment slot					- trust in equipment
			- image quality (acquired and reference)
			- treatment site
			Methodology:
			On the treatment system, acquire suitable kV images, register them with the images from planning, and shift the patient
(CA-12) Synchrony settings	To: R&V & Treatment delivery system	Enter settings into Synchrony appropriate for patient	Goals:	Skill and Rule	- Patient treatment	- Set/modify synchrony settings,	- Patient load,	- Experience,
			1) Setup Synchrony for current patient				- Running early or late,	- Training,
			Pressures:			- load patient,	- Staffing levels,	- departmental procedures,
			- scheduled treatment slot			- start treatment	- control area distractions	- support from other treating RTTs,
			- staffing levels
			Methodology:					- trust in equipment,
			Enter/confirm synchrony settings in treatment delivery system					- Patient plan/notes
(CA-13) Start/restart treatment	To: R&V & Treatment delivery system	Initiate patient treatment or restart following an interruption	Goals:	Skill and Rule	- Patient treatment	- load patient,	- Patient load,	- Experience,
			1) Successfully deliver patient treatment plan to the patient			- Set/modify synchrony settings,	- Running early or late,	- Support from other treating RTTs,
			2) Minimise interruptions or disruptions to patient treatment			- start treatment,	- Staffing levels,	- Training,
			Pressures:			- pause/stop treatment	- control area distractions	- departmental procedures,
			- patient condition/compliance					- trust in equipment,
			- scheduled treatment slot					- Patient plan/notes
			- staffing levels
			Methodology:
			When patient is aligned, and equipment is ready to go (re)start treatment
(CA-14) Pause/Stop treatment	To: R&V & Treatment delivery system	Pause/stop patient treatment prior to end of plan to prevent mistreatment of patient	Goals:	Knowledge	- Patient treatment	- load patient,	- Patient load,	- Experience,
			1) Minimise potential for patient mistreatment			- Set/modify synchrony settings,	- Running early or late,	- Training,
			2) Minimise interruptions or disruptions to patient treatment			- start treatment,	- Control area distractions	- Support from other treating RTTs,
			Pressures:			- pause/stop treatment	- Staffing levels,	- Departmental procedures,
			- patient condition/compliance					- Trust in equipment,
			- scheduled treatment slot					- Patient plan/notes
			- staffing levels
			Methodology:
			If there is a concern the treatment isn’t going to plan or something is incorrect stop treatment.
(CA-15) Setup (treatment)	To: Patient	Align and position the patient on the treatment couch	Goals:	Skill and Rule	- OIS patient notes,	- Modify notes,	- Availability of planner,	- Setup and treatment instructions,
			1) Mimic patient setup from simulation		- Treatment notes,	- Open patient,	patient load,
			2) Maximise patient comfort		- Written instructions	- Navigate to other screens	- Running late or early,	- Trust in equipment,
			Pressures:				- Patient expectations	- Departmental procedures
			- patient condition
			- scheduled treatment slot
			- treatment site
			- patient compliance
			Methodology:
			follow setup and treatment instructions from planning RTT to set patient up in readiness for treatment

## Sheet: CA-01
CA-01		Name:	Treatment Instructions	Jump to ToC worksheet:	Summary
		Origin:	Radiation Oncologist
		Destination:	Treating Radiation Therapist
		#	Details	Violated Constraints	Hazards
	Not providing causes hazard
		UCA-01	RO doesn't provide instructions relating to the continued treatment of the patient	[SC-05, SC-06]	[H-05, H-07, H-08]
	Providing causes hazard
		UCA-02	RO provides instructions to stop Synchrony treatment to Treating RT when no Synchrony treatment related issues are occurring.	[SC-12, SC-06, SC-05]	[H-05, H-07, H-08]
		UCA-03	RO provides instructions to continue Synchrony treatment to Treating RT when Synchrony treatment related issues are occurring.	[SC-05, SC-10, SC-11, SC-12]	[H-02, H-05, H-11]
	Wrong timing or order causes hazard
	Stopped too soon, applied too long
22		CS#	Name	Unsafe Control Action
		(CS-412)	Misunderstanding of patient wellbeing feedback	UCA-01
		(CS-413)	Doesn't respond to patient wellbeing feedback	UCA-01
		(CS-414)	Assigned to another RO and not followed up	UCA-01
		(CS-415)	No patient wellbeing feedback provided to RO	UCA-01
		(CS-416)	Non-specific patient wellbeing feedback provided to RO	UCA-01
		(CS-417)	Inadequate patient wellbeing feedback provided to RO	UCA-01
		(CS-418)	Treating RTs don't request treatment advice from RO	UCA-01
		(CS-419)	Instructions are provided in an unexpected way or unexpected place	UCA-01
		(CS-420)	Instructions are written up but not saved	UCA-01
		(CS-421)	Treating RTs aren't aware of the treatment instructions	UCA-01
		(CS-422)	Instructions are not received by the Treating RTs	UCA-01
		(CS-423)	Unofficial communication pathway used	UCA-01
		(CS-424)	Misunderstanding of patient wellbeing feedback	UCA-02
		(CS-425)	Mistrust in Synchrony adaption	UCA-02
		(CS-426)	Incorrect patient wellbeing feedback provided	UCA-02
		(CS-427)	Miscommunication of treatment instructions	UCA-02
		(CS-428)	Misunderstanding of treatment instructions	UCA-02
		(CS-429)	Misunderstanding of patient wellbeing feedback	UCA-03
		(CS-430)	Misplaced trust in Synchrony adaption	UCA-03
		(CS-431)	Incorrect patient wellbeing feedback provided	UCA-03
		(CS-432)	Misunderstanding of instructions	UCA-03
		(CS-433)	Miscommunication of treatment instructions	UCA-03

## Sheet: CA-02
CA-02		Name:	Patient Prescription	Jump to ToC worksheet:	Summary
		Origin:	Radiation Oncologist
		Destination:	Treatment Planning System (Precision)
		#	Details	Violated Constraints	Hazards
	Not providing causes hazard
		UCA-04	RO doesn't provide patient prescription to Planning System following patient enrolment for radiation therapy	[SC-04, SC-06]	[H-01, H-05, H-08]
	Providing causes hazard
		UCA-05	RO provides Patient Prescription with incorrect details (e.g. target dose, number of fractions, OAR tolerance doses, fraction spacing)	[SC-02, SC-04, SC-12, SC-05, SC-06]	[H-01, H-02, H-03, H-06, H-08, H-07, H-05]
		UCA-06	RO provides multiple Patient Prescriptions for the same target	[SC-04, SC-06]	[H-05, H-06, H-08]
	Wrong timing or order causes hazard
		UCA-07	RO provides patient prescription too late following patient enrolment	[SC-04, SC-06]	[H-05, H-06, H-08]
		UCA-08	RO provides patient prescription too early before finalisation of diagnosis	[SC-02, SC-04]	[H-02, H-03, H-08]
	Stopped too soon, applied too long
37		CS#	Name	Unsafe Control Action
		(CS-01)	Lack of awareness of responsibility for patient	UCA-04
		(CS-02)	Waiting for other inputs (diagnostics, reports, etc.)	UCA-04
		(CS-03)	No feedback to RO indicating awareness for prescription	UCA-04
		(CS-04)	Patient assigned to RO incorrectly	UCA-04
		(CS-05)	System doesn't save prescription	UCA-04
		(CS-06)	Prescription is not provided in the proper manner	UCA-04
		(CS-07)	Prescription is provided for incorrect patient	UCA-04
		(CS-08)	Prescription is corrupted downstream	UCA-04
		(CS-09)	Typographical error	UCA-05
		(CS-10)	A placeholder value is provided	UCA-05
		(CS-11)	There is uncertainty around diagnosis (e.g. multiple reports)	UCA-05
		(CS-12)	Patient mix-up	UCA-05
		(CS-13)	System corrupts input	UCA-05
		(CS-14)	Improper communication method	UCA-05
		(CS-15)	Alternate interpretation of instructions by downstream processes	UCA-05
		(CS-16)	RO communicates via multiple lines of communication	UCA-05
		(CS-17)	A new prescription is added instead of updating an existing one	UCA-06
		(CS-18)	Multiple targets for patient but all details entered under only one	UCA-06
		(CS-19)	Pre-existing prescription is not visible so RO creates new one	UCA-06
		(CS-20)	Uncertainty regarding RO in charge, leading to multiple RO's creating prescriptions	UCA-06
		(CS-21)	Multiple or mixed lines of communication	UCA-06
		(CS-22)	Prescriptions are entered in multiple systems	UCA-06
		(CS-23)	Task is started but not completed	UCA-07
		(CS-24)	Assigned RO is away and no backup has been assigned	UCA-07
		(CS-25)	Notification of readiness for prescription sent to incorrect RO	UCA-07
		(CS-26)	RO is unaware patient is ready for prescription	UCA-07
		(CS-27)	System doesn't save the prescription	UCA-07
		(CS-28)	Prescription is provided for incorrect patient	UCA-07
		(CS-29)	Prescription is provided in improper manner	UCA-07
		(CS-30)	Prescription is corrupted during or post save	UCA-07
		(CS-31)	Prescription is assigned to incorrect RO	UCA-07
		(CS-32)	Preliminary diagnosis is considered the final diagnosis	UCA-08
		(CS-33)	Pressure to progress patient	UCA-08
		(CS-34)	RO is not aware of updated or changed diagnosis	UCA-08
		(CS-35)	Placeholder prescription is mistaken as final	UCA-08
		(CS-36)	Diagnosis is unable to be finalised	UCA-08
		(CS-37)	Treatment planning is started before prescription is finalised	UCA-08

## Sheet: CA-03
CA-03		Name:	Contour Volumes	Jump to ToC worksheet:	Summary
		Origin:	Radiation Oncologist
		Destination:	Treatment Planning System (Precision)
		#	Name	Violated Constraints	Hazards
	Not providing causes hazard
		UCA-09	RO doesn't provide Contour Volumes following patient simulation session	[SC-04, SC-06]	[H-05, H-06, H-08]
	Providing causes hazard
		UCA-10	RO provides Contour Volumes with incorrect details	[SC-02, SC-03, SC-04, SC-06, SC-12]	[H-02, H-03, H-04, H-05, H-06, H-08, H-10]
	Wrong timing or order causes hazard
		UCA-11	RO delays providing Contour Volumes to Planning System too early before import of all patient imaging	[SC-02, SC-04, SC-06]	[H-02, H-05, H-08]
	Stopped too soon, applied too long
28		CS#	Name	Unsafe Control Action
		(CS-38)	RO is unaware of responsibility for patient	UCA-09
		(CS-39)	RO is unfamiliar with processes (e.g. provides targets but not OARs)	UCA-09
		(CS-40)	RO doesn't believe there is a need to provide non-target contours	UCA-09
		(CS-41)	RO isn't aware patient is ready for contouring	UCA-09
		(CS-42)	Patient is unassigned or assigned incorrectly	UCA-09
		(CS-43)	Notification to contour is dismissed without completion	UCA-09
		(CS-44)	Patient contoured in incorrect system	UCA-09
		(CS-45)	Contours aren't saved	UCA-09
		(CS-46)	Contours saved into the incorrect patient	UCA-09
		(CS-47)	Task is completed but no notification provided	UCA-09
		(CS-48)	Next task is unassigned	UCA-09
		(CS-49)	Inputs are misinterpreted (imaging, reports, diagnosis, etc.)	UCA-10
		(CS-50)	Images in the patient record are for the incorrect patient	UCA-10
		(CS-51)	Lack of experience (RO)	UCA-10
		(CS-52)	Inputs are miscommunicated (images, reports, diagnosis, etc.)	UCA-10
		(CS-53)	Inputs are included that are unrelated to patient	UCA-10
		(CS-54)	Inputs are unclear or uncertain	UCA-10
		(CS-55)	Contours are corrupted or damaged on or after saving	UCA-10
		(CS-56)	Datasets are combined/registered inappropriately	UCA-10
		(CS-57)	Accidental editing of the contours post provision of the control action	UCA-10
		(CS-58)	Contours are ignored by a downstream process	UCA-10
		(CS-68)	Patient internal anatomy is distorted from usual	UCA-10
		(CS-59)	Simulation imaging alone considered to be adequate for contouring	UCA-11
		(CS-60)	Pressure to progress patient before contours are finalised	UCA-11
		(CS-61)	Preliminary contours are inappropriately used	UCA-11
		(CS-62)	Additional imaging is not loaded	UCA-11
		(CS-63)	RO is not made aware of additional imaging	UCA-11
		(CS-64)	Downstream processes use non-finalised contours	UCA-11

[truncated: 20 more sheets: CA-04, CA-05, CA-06, CA-07, CA-08, CA-09, CA-10, CA-11, CA-12, CA-13, CA-14, CA-15, CA-16, CA-17, CA-18, CA-19, CA-20, CA-21, MS-1, MS-2]
